# Supplementary material for: CAMKII as a therapeutic target for growth factor–induced retinal and choroidal neovascularization
Source: JCI Insight. 2019 Mar 21;4(6):e122442. doi: 10.1172/jci.insight.122442 (PMC6482993; doi:10.1172/jci.insight.122442)
Supplement: Supplemental data 2 [file jciinsight-4-122442-s096.zip]

Archive with 8 entries (5 files):
- OIR Select/
- OIR Select/Code and license/
- OIR Select/Code and license/COPYRIGHT.txt
- OIR Select/Code and license/GNU GENERAL PUBLIC LICENSE.txt
- OIR Select/Code and license/OIR_Select.ijm
- OIR Select/Code and license/OIR_Select.txt
- OIR Select/User manual/
- OIR Select/User manual/OIR Select - User Manual.pdf
