# Supplementary material for: CAMKII as a therapeutic target for growth factor–induced retinal and choroidal neovascularization
Source: JCI Insight. 2019 Mar 21;4(6):e122442. doi: 10.1172/jci.insight.122442 (PMC6482993; doi:10.1172/jci.insight.122442)
Supplement: Supplemental data 2 [file jciinsight-4-122442-s096.zip › OIR Select/Code and license/COPYRIGHT.txt]

Copyright (C) 2015 Jose A. Fernandez

This program is free software: you can redistribute it and/or modify it under the terms of the GNU General Public License as published by the Free Software Foundation, either version 3 of the License, or (at your option) any later version.

This program is distributed in the hope that it will be useful,
but WITHOUT ANY WARRANTY; without even the implied warranty of
MERCHANTABILITY or FITNESS FOR A PARTICULAR PURPOSE.  See the
GNU General Public License for more details.

You should have received a copy of the GNU General Public License along with this program.  If not, see <http://www.gnu.org/licenses/>.
